# Supplementary material for: Better Communication for Better Management of Persons with Hemophilia: Results from a Patients’-Clinicians’ Project to Address the New Therapeutic Landscape
Source: J Clin Med. 2024 Jan 19;13(2):568. doi: 10.3390/jcm13020568 (PMC10816722; doi:10.3390/jcm13020568)
Supplement: Supplementary file 1 [file jcm-13-00568-s001.zip]

Archive with 2 entries (2 files):
- Paper Better Management PwH Supplementary Material S1_Delphi Questionnaire.pdf
- Paper Better Management PwH Supplementary Material S2_Contributors.pdf
